# Supplementary material for: PM2.5 Induced Nasal Mucosal Barrier Dysfunction and Epithelial–Mesenchymal Transition to Promote Chronic Rhinosinusitis Through IL4I1-AhR Signaling Pathway
Source: Toxics. 2025 Jun 10;13(6):488. doi: 10.3390/toxics13060488 (PMC12197365; doi:10.3390/toxics13060488)
Supplement: Supplementary file 1 [file toxics-13-00488-s001.zip]

Archive with 2 entries (2 files):
- Supplementary Table 1.xlsx
- Supplementary Table 2.csv
