# Supplementary material for: PM2.5 Induced Nasal Mucosal Barrier Dysfunction and Epithelial–Mesenchymal Transition to Promote Chronic Rhinosinusitis Through IL4I1-AhR Signaling Pathway
Source: Toxics. 2025 Jun 10;13(6):488. doi: 10.3390/toxics13060488 (PMC12197365; doi:10.3390/toxics13060488)
Supplement: Supplementary file 1 [file toxics-13-00488-s001.zip › Supplementary Table 1.xlsx]

## Sheet: Sheet1
GAPDH-F	ATGGGGAAGGTGAAGGTCGG
GAPDH-R	CCTGGAAGATGGTGATGGGATT
AhR-F	ATTGTGCCGAGTCCCATATC
AhR-R	AAGCAGGCGTGCATTAGACT​
IL4I1-F	CGCCCGAAGACATCTACCAG
IL4I1-R	GATATTCCAAGAGCGTGTGCC
CYP1B1-F	GACGCCTTTATCCTCTCTGCG
CYP1B1-R	ACGACCTGATCCAATTCTGCC
N-CADHERIN-R	TCGCCATCCAGACCGACCCA
N-CADHERIN-F	TGAGGCGGGTGCTGAATTCCC
E-CADHERIN-R	ATGGCTGAAGGTGACAGAGC
E-CADHERIN-F	TGCATTCCCGTTGGATGACA
VIMENTIN-R	CAACCTGGCCGAGGACATC
VIMENTIN-F	CCAGAGACGCATTGTCAACATC
