# Supplementary material for: PM2.5 Induced Nasal Mucosal Barrier Dysfunction and Epithelial–Mesenchymal Transition to Promote Chronic Rhinosinusitis Through IL4I1-AhR Signaling Pathway
Source: Toxics. 2025 Jun 10;13(6):488. doi: 10.3390/toxics13060488 (PMC12197365; doi:10.3390/toxics13060488)
Supplement: Supplementary file 1 [file toxics-13-00488-s001.zip › Supplementary Table 2.csv]

SUID	AverageShortestPathLength	BetweennessCentrality	ClosenessCentrality	ClusteringCoefficient	Degree	Eccentricity	IsSingleNode	name	NeighborhoodConnectivity	NumberOfDirectedEdges	NumberOfUndirectedEdges	PartnerOfMultiEdgedNodePairs	Radiality	selected	SelfLoops	shared name	Stress	TopologicalCoefficient
75	1.16666667	0.03939394	0.85714286	0.77777778	20	2	FALSE	TPH1	8.5	20	0	10	0.94444444	FALSE	0	TPH1	28	0.70833333
77	1.16666667	0.03939394	0.85714286	0.77777778	20	2	FALSE	TPH2	8.5	20	0	10	0.94444444	FALSE	0	TPH2	28	0.70833333
79	1.08333333	0.08106061	0.92307692	0.69090909	22	2	FALSE	IDO1	8	22	0	11	0.97222222	FALSE	0	IDO1	44	0.66666667
81	1.08333333	0.08106061	0.92307692	0.69090909	22	2	FALSE	IDO2	8	22	0	11	0.97222222	FALSE	0	IDO2	44	0.66666667
83	1.25	0.04267677	0.8	0.73333333	20	3	FALSE	DDC	8.2	20	0	10	0.91666667	FALSE	0	DDC	24	0.74545455
87	2.33333333	0	0.42857143	0	2	3	FALSE	AHR	7	2	0	1	0.55555556	FALSE	0	AHR	0	0
88	1.41666667	0.16666667	0.70588235	0.71428571	14	2	FALSE	CYP1B1	8.57142857	14	0	7	0.86111111	FALSE	0	CYP1B1	58	0.76623377
93	1.25	0.02474747	0.8	0.83333333	18	2	FALSE	TDO2	8.77777778	18	0	9	0.91666667	FALSE	0	TDO2	18	0.73148148
113	1.58333333	0	0.63157895	1	12	3	FALSE	IL4I1	10.16666667	12	0	6	0.80555556	FALSE	0	IL4I1	0	0.92424242
